# Supplementary material for: Pollution Profiles, Source Identification and Health Risk Assessment of Heavy Metals in Soil near a Non-Ferrous Metal Smelting Plant
Source: Int J Environ Res Public Health. 2023 Jan 5;20(2):1004. doi: 10.3390/ijerph20021004 (PMC9858899; doi:10.3390/ijerph20021004)
Supplement: Supplementary file 1 [file ijerph-20-01004-s001.zip]

Archive with 1 entries (1 files):
- ijerph-2030087-supplementary.pdf
